# Supplementary material for: Suspect Screening of Polymer-Derived Additives in Accessible Water Compartments Nearby Brånåsen Landfill in Norway
Source: Molecules. 2026 Jun 2;31(11):1922. doi: 10.3390/molecules31111922 (PMC13258652; doi:10.3390/molecules31111922)
Supplement: Supplementary file 1 [file molecules-31-01922-s001.zip]

Archive with 1 entries (1 files):
- molecules-4265227-supplementary.pdf
